# Supplementary material for: Generalizability and transferability of machine learning models using hyperspectral reflectance data for maize traits
Source: Sci Rep. 2026 Jan 21;16:5865. doi: 10.1038/s41598-026-36819-1 (PMC12894961; doi:10.1038/s41598-026-36819-1)
Supplement: Supplementary file 1 — Supplementary Material 1 [file 41598_2026_36819_MOESM1_ESM.xlsx]

## Sheet: Sheet1
	Year	Year	Year	Accession	Accession	Accession	Accession:Year	Accession:Year	Accession:Year	Residual	Residual	Residual
	Model 1	Model 2	Difference	Model 1	Model 2	Difference	Model 1	Model 2	Difference	Model 1	Model 2	Difference
SLA	73.5975	72.6085	-0.988986	4.98342	5.01818	0.0347588	2.92649	3.07873	0.152237	9.2463	9.6473	0.400995
%C	13.7131	17.5449	3.83179	0.829588	1.07557	0.245977	3.16671	2.54921	-0.617499	41.1453	39.4152	-1.73014
%N	2.1756	1.34791	-0.827684	26.1473	25.054	-1.09332	4.15914	4.72937	0.570228	33.759	34.4344	0.67539
C:N	2.64716	5.11338	2.46622	25.5501	23.2217	-2.32842	4.87848	5.55441	0.675939	33.4621	33.0553	-0.406868
d13C	65.6884	65.7463	0.0578792	2.2403	1.91531	-0.324996	1.61541	1.58418	-0.0312302	15.2279	15.3771	0.149173
d15N	30.8655	35.6168	4.7513	5.2036	4.74302	-0.460577	2.06308	1.86642	-0.196668	30.9339	28.8869	-2.04703
Vmax	15.0758	10.3641	-4.71175	21.5969	22.8549	1.25803	7.83084	8.00105	0.17021	27.7482	29.39	1.64176
Vpmax	18.7036	17.4706	-1.233	13.323	13.7654	0.442421	9.99847	10.3728	0.374291	28.9875	29.1956	0.208143
SL	6.18908	4.17324	-2.01584	25.9313	26.0773	0.145975	7.56059	7.71391	0.153317	30.1595	31.0178	0.858275
A	12.8829	10.8127	-2.0702	20.0519	21.0342	0.982317	8.23248	7.96223	-0.270249	29.4164	30.0954	0.679066
Gsw	6.22871	5.40996	-0.818746	18.7145	19.2745	0.560035	9.05215	8.83827	-0.213878	33.0023	33.2386	0.236295
iWUE	2.18418	3.534	1.34982	11.6639	10.9798	-0.684113	15.6646	16.7518	1.08726	35.2437	34.3672	-0.876482
NPQ induction amplitude	2.16401	1.1703	-0.993703	29.8156	30.001	0.18541	7.50855	7.63766	0.129113	30.2559	30.5955	0.33959
NPQ induction rate	0.800405	1.27652	0.476114	23.9377	23.3697	-0.567957	16.2665	16.8341	0.567532	29.4977	29.2598	-0.237844
NPQ relaxation amplitude	1.94371	0.638526	-1.30519	33.8101	34.1243	0.314192	6.66987	6.87186	0.201992	28.7881	29.1826	0.394502
NPQ relaxation rate	7.91966	5.8766	-2.04306	26.5492	27.0837	0.53447	7.1802	7.30057	0.120368	29.1755	29.8696	0.694112
NPQ relaxation offset	0.242643	1.11337	0.870726	15.0435	15.2168	0.173254	9.77507	8.51982	-1.25525	37.4694	37.575	0.105635
ΦPSII recovery amplitude	2.41166	1.03357	-1.3781	37.3071	37.6431	0.336041	5.69454	5.75132	0.0567775	27.2934	27.786	0.492638
ΦPSII recovery rate	8.69771	6.26938	-2.42833	26.4517	27.0606	0.608922	7.38523	7.54542	0.160194	28.7327	29.5623	0.829605
ΦPSII recovery offset	1.90359	3.6066	1.70301	36.339	35.9416	-0.397372	5.53603	5.54244	0.00641489	28.1107	27.4547	-0.656029
NPQ induction slope	0.92905	3.31963	2.39058	26.9282	26.288	-0.640226	8.9518	9.39377	0.44197	31.5955	30.4993	-1.09616
Maximum NPQ	2.55519	1.27182	-1.28337	31.9116	32.2802	0.368537	6.97409	7.21204	0.237945	29.2795	29.618	0.338444
Final NPQ	2.63184	7.25084	4.61899	14.1153	13.4508	-0.664479	8.69725	7.84032	-0.856936	37.2778	35.729	-1.54879
Final ΦPSII	0.571747	3.80104	3.2293	24.398	23.818	-0.580079	9.11279	9.01495	-0.0978372	32.9587	31.683	-1.27569
Fv/Fm	0.179965	2.28732	2.10736	28.1308	27.7085	-0.422287	8.55097	8.58402	0.0330531	31.5691	30.7101	-0.859062
