# Supplementary material for: Generalizability and transferability of machine learning models using hyperspectral reflectance data for maize traits
Source: Sci Rep. 2026 Jan 21;16:5865. doi: 10.1038/s41598-026-36819-1 (PMC12894961; doi:10.1038/s41598-026-36819-1)
Supplement: Supplementary file 2 — Supplementary Material 2 [file 41598_2026_36819_MOESM2_ESM.xlsx]

## Sheet: Sheet1
Trait	Year	Year	Year	Accession	Accession	Accession	Accession:Year	Accession:Year	Accession:Plot	Residual	Residual	Residual
	Raw data	Plot averaged	Genotype averaged	Raw data	Plot averaged	Genotype averaged	Raw data	Plot averaged	Raw data	Raw data	Plot averaged	Genotype averaged
SLA	64.1166	73.5975	77.4887	4.35711	4.98342	5.35986	2.48502	2.92649	3.67437	12.6835	9.2463	8.5757
%C		13.7131	22.0023		0.829588	1.12234		3.16671			41.1453	38.4377
%N		2.1756	2.76781		26.1473	35.7989		4.15914			33.759	30.7166
C:N		2.64716	3.43938		25.5501	34.3389		4.87848			33.4621	31.1109
d13C		65.6884	76.1471		2.2403	2.65786		1.61541			15.2279	10.5975
d15N		30.8655	42.7519		5.2036	7.5026		2.06308			30.9339	24.8727
Vmax	11.509	15.0758	17.1774	15.42	21.5969	24.4465	7.76725	7.83084	7.12175	29.091	27.7482	29.1881
Vpmax	11.8018	18.7036	20.9963	7.5693	13.323	14.7644	6.9351	9.99847	4.53322	34.5803	28.9875	32.1197
SL	4.47843	6.18908	7.29915	16.3629	25.9313	32.5518	5.56113	7.56059	6.29697	33.6503	30.1595	30.0745
A	9.19938	12.8829	14.882	12.9529	20.0519	22.1793	7.64346	8.23248	6.98844	31.6079	29.4164	31.4693
Gsw	4.14277	6.22871	7.49003	11.371	18.7145	21.5611	6.48163	9.05215	7.58214	35.2112	33.0023	35.4744
iWUE	1.40164	2.18418	2.33907	6.40105	11.6639	14.1803	7.81002	15.6646	2.80641	40.7904	35.2437	41.7403
NPQ induction amplitude	1.57003	2.16401	2.80095	21.3345	29.8156	36.8487	5.53759	7.50855	10.8446	30.3566	30.2559	30.1752
NPQ induction rate	0.569694	0.800405	0.921601	18.7807	23.9377	25.5985	12.4121	16.2665	14.1652	27.0362	29.4977	36.74
NPQ relaxation amplitude	1.43976	1.94371	2.45035	24.6778	33.8101	41.7568	5.20955	6.66987	10.9006	28.8861	28.7881	27.8964
NPQ relaxation rate	6.83102	7.91966	9.28513	21.5589	26.5492	32.7305	5.7505	7.1802	14.2605	25.7995	29.1755	28.9922
NPQ relaxation offset	0.158539	0.242643	0.456813	9.71518	15.0435	19.823	6.66539	9.77507	11.6788	35.891	37.4694	39.8601
ΦPSII recovery amplitude	1.83461	2.41166	2.90222	27.4719	37.3071	45.5143	4.72594	5.69454	10.5448	27.7114	27.2934	25.7917
ΦPSII recovery rate	7.43819	8.69771	10.3461	21.4029	26.4517	32.5389	6.00382	7.38523	13.6867	25.7342	28.7327	28.5575
ΦPSII recovery offset	1.50011	1.90359	2.19032	27.5541	36.339	44.6588	3.95525	5.53603	11.2153	27.8876	28.1107	26.5754
NPQ induction slope	0.722336	0.92905	1.21992	21.6872	26.9282	32.4141	6.91623	8.9518	16.3149	27.1796	31.5955	33.183
Maximum NPQ	1.87444	2.55519	3.27695	23.2689	31.9116	39.4308	5.30088	6.97409	11.1746	29.1906	29.2795	28.6461
Final NPQ	1.73351	2.63184	3.32985	9.39475	14.1153	18.6704	6.13011	8.69725	12.1215	35.3101	37.2778	38.9999
Final ΦPSII	0.382833	0.571747	0.669707	15.3634	24.398	30.2969	5.55489	9.11279	7.93512	35.3819	32.9587	34.5167
Fv/Fm	0.133394	0.179965	0.165463	18.012	28.1308	34.312	5.23446	8.55097	7.4351	34.5925	31.5691	32.7613
